# Supplementary material for: The influence of the few: a stable ‘oligarchy’ controls information flow in house-hunting ants
Source: Proc Biol Sci. 2018 Feb 14;285(1872):20172726. doi: 10.1098/rspb.2017.2726 (PMC5829206; doi:10.1098/rspb.2017.2726)
Supplement: Electronic Supplementary Material [file rspb20172726supp2.txt]

Colony_ID Replicate Leader Follower StartTime EndTime Origin target_choice Target_Nest Origin_Y TandEnd_X TandEnd_Y Fail.Success
1 1 3BE 3DA 2880 3120 Original R 36 39 56 4 Success
1 1 20B F8 2938 3130 Original L 36 39 14 19 Fail
1 1 3BE 1A2 3345 3698 Original R 36 39 56 4 Success
1 1 20B 3AA 3913 4137 Original L 36 39 16 4 Success
1 1 3BE 11 3972 4206 Original R 36 39 56 4 Success
1 1 1DC 306 4035 4502 Original L 36 39 31 10 Fail
1 1 3DA 36 4234 4484 Original R 36 39 56 4 Success
1 1 3BE 127 4520 4900 Original R 36 39 56 4 Success
1 1 209 AF 4657 4760 Original L 36 39 20 42 Fail
1 1 12 175 4882 5144 Original R 36 39 56 4 Success
1 1 20B D8 4913 5354 Original R 36 39 48 7 Fail
1 1 24F 3C3 4885 5549 Original R 36 39 70 13 Fail
1 1 244 222 4990 5410 Original L 36 39 16 4 Success
1 1 3DA AF 5160 5278 Original R 36 39 56 4 Success
1 1 3B F8 5200 5337 Original R 36 39 56 4 Success
1 1 12 35B 5478 6104 Original L 36 39 27 10 Fail
1 1 209 295 5564 5967 Original L 36 39 16 4 Success
1 1 3BE 8 5646 6255 Original R 36 39 56 4 Success
1 1 3DA 360 5739 5987 Original R 36 39 56 4 Success
1 1 244 28A 5903 6144 Original L 36 39 16 4 Success
1 1 24F 2EC 6240 6615 Original R 36 39 59 15 Fail
1 1 F2 3AA 6460 6830 Original L 36 39 16 4 Success
1 1 3BE C6 6507 6718 Original R 36 39 56 4 Success
1 1 167 221 6600 6840 Original L 36 39 11 6 Fail
1 1 244 91 6651 7080 Original L 36 39 16 4 Success
1 1 1DC D8 6760 7401 Original R 36 39 54 38 Fail
1 1 F2 7B 7025 7350 Original L 36 39 10 7 Fail
1 1 3AA 24F 7145 7278 Original L 36 39 10 16 Fail
1 1 12 2A6 7210 7471 Original R 36 39 56 4 Success
1 1 3DA F8 7320 7402 Left I 16 4 26 37 Fail
1 1 3BA F8 7426 7670 Original R 36 39 56 4 Success
1 1 1A2 296 7436 7685 Original R 36 39 56 4 Success
1 1 244 20000 7525 7742 Original L 36 39 16 4 Success
1 1 209 28A 7600 7840 Original L 36 39 5 13 Fail
1 1 F2 11D 7680 7950 Original L 36 39 16 4 Success
1 1 12 1D5 7860 8333 Original R 36 39 56 4 Success
1 1 222 3C3 8108 8293 Original L 36 39 4 6 Fail
1 1 1A2 24F 8190 8300 Original R 36 39 45 14 Fail
1 1 3DA 35B 8260 8506 Left I 16 4 36 39 Success
1 1 1DC 202 8330 8560 Original R 36 39 53 38 Fail
1 1 244 F8 8392 8690 Original L 36 39 16 4 Success
1 1 1A2 35B 8880 9079 Original R 36 39 56 4 Success
1 1 3BE 36 8958 9210 Right I 56 4 36 39 Success
1 1 3DA F8 8987 9226 Left I 16 4 36 39 Success
1 1 244 20000 9060 9332 Original L 36 39 16 4 Success
1 1 222 202 9060 9400 Original L 36 39 16 4 Success
1 1 1DC 4F 9346 9680 Original R 36 39 64 38 Fail
1 1 3BE 20B 9630 10062 Right L 56 4 9 10 Fail
1 1 24F D8 9797 9958 Right I 56 4 52 40 Fail
1 1 1DC 1A2 10330 10392 Original R 36 39 44 40 Fail
1 1 222 28A 10850 11036 Original L 36 39 16 4 Success
1 1 36 11 17460 17504 Right I 56 4 69 12 Fail
1 2 209 24F 5940 6137 Original L 36 39 21 33 Fail
1 2 279 R2D2 6215 6300 Original L 36 39 26 38 Fail
1 2 167 28A 6405 6580 Original R 36 39 66 24 Fail
1 2 1DC 11 6654 6797 Original L 36 39 17 31 Fail
1 2 3C3 209 7401 7501 Original L 36 39 31 43 Fail
1 2 D8 R2D2 7511 7800 Original R 36 39 56 4 Success
1 2 222 28A 7565 7687 Original R 36 39 56 4 Success
1 2 3C3 127 7636 8101 Original R 36 39 60 23 Fail
1 2 12 202 7765 7901 Original R 36 39 63 20 Fail
1 2 167 360 7753 7948 Original R 36 39 69 14 Fail
1 2 222 F8 8020 8193 Original R 36 39 56 4 Success
1 2 244 35B 8165 8340 Original L 36 39 10 33 Fail
1 2 209 3BE 8547 8718 Original R 36 39 59 15 Fail
1 2 20000 36 8603 8843 Original L 36 39 13 27 Fail
1 2 222 24F 8693 8880 Original R 36 39 56 4 Success
1 2 28A AF 8730 8990 Original R 36 39 46 22 Fail
1 2 3C3 2A6 8930 9469 Original R 36 39 56 4 Success
1 2 244 F8 9114 9325 Original L 36 39 34 3 Fail
1 2 F2 167 9160 9230 Original L 36 39 23 27 Fail
1 2 D8 8 9376 9697 Original R 36 39 56 4 Success
1 2 222 3BE 9450 9620 Original R 36 39 56 4 Success
1 2 12 R2D2 9504 9610 Original R 36 39 61 19 Fail
1 2 28A 209 10005 10057 Original R 36 39 46 33 Fail
1 2 28A 175 10005 10145 Original R 36 39 56 4 Success
1 2 222 AF 10046 10206 Original R 36 39 56 4 Success
1 2 D8 3C3 10160 10286 Original R 36 39 56 4 Success
1 2 1DC F8 10194 10589 Original R 36 39 56 4 Success
1 2 222 3AA 10672 10827 Original R 36 39 56 4 Success
1 2 F2 R2D2 10711 10951 Original L 36 39 16 4 Success
1 2 36F 306 10827 10957 Original L 36 39 25 43 Fail
1 2 1DC 28A 10885 11294 Original R 36 39 56 4 Success
1 2 222 20B 11050 11190 Right I 56 4 47 22 Fail
1 2 F8 1DC 11729 11875 Original R 36 39 56 4 Success
1 2 3C3 175 11748 12073 Original R 36 39 56 4 Success
1 2 222 175 12073 12250 Right L 56 4 16 4 Success
1 2 279 3DA 12165 12421 Original L 36 39 26 9 Fail
1 2 F8 3C3 12405 12560 Original R 36 39 56 4 Success
1 2 28A F4 13660 14417 Left I 16 4 36 39 Success
1 3 3BE 11 1500 1743 Original R 36 39 61 17 Fail
1 3 3BE 279 2263 2488 Original L 36 39 16 4 Success
1 3 3BE 3DA 2889 3122 Original R 36 39 56 4 Success
1 3 1DC 209 3160 3350 Original R 36 39 58 37 Fail
1 3 3BE F8 3402 3438 Original L 36 39 32 29 Fail
1 3 3BE 209 3402 3696 Original R 36 39 56 4 Success
1 3 3BE AF 4020 4333 Original R 36 39 56 4 Success
1 3 1DC F8 4072 4225 Original R 36 39 49 36 Fail
1 3 12 296 4516 4608 Original L 36 39 20 34 Fail
1 3 1A2 167 4516 4725 Original R 36 39 56 4 Success
1 3 28A 2A6 4636 4730 Original R 36 39 39 39 Fail
1 3 1DC 2A6 4770 5368 Original R 36 39 45 25 Fail
1 3 12 30C 5050 5244 Original R 36 39 56 4 Success
1 3 3BE F8 5143 5540 Original L 36 39 16 4 Success
1 3 12 209 5585 5714 Original R 36 39 56 4 Success
1 3 3BE 175 5825 5971 Original R 36 39 56 4 Success
1 3 28A 3DA 5870 6106 Original R 36 39 56 4 Success
1 3 1DC 4F 5960 6435 Original L 36 39 20 30 Fail
1 3 12 167 6180 6320 Original R 36 39 56 4 Success
1 3 3BE 179 6348 6563 Original R 36 39 56 4 Success
1 3 209 D8 6506 6675 Original R 36 39 49 19 Fail
1 3 28A R2D2 6582 6755 Original R 36 39 56 4 Success
1 3 1DC 3C3 6984 7329 Original R 36 39 55 29 Fail
1 3 3BE 279 7089 7209 Original R 36 39 56 4 Success
1 3 28A 175 7479 7572 Right I 56 4 70 16 Fail
1 3 209 3DA 7539 7656 Original R 36 39 55 34 Fail
1 3 D8 F8 7630 7850 Original L 36 39 24 6 Fail
1 3 3BE 4F 7680 7876 Original R 36 39 56 4 Success
1 3 12 20B 7705 7820 Right I 56 4 37 18 Fail
1 3 222 35B 8010 8457 Original L 36 39 16 4 Success
1 3 D8 279 8372 8729 Original L 36 39 16 4 Success
1 3 3BE 2AB 8413 8566 Original R 36 39 56 4 Success
1 3 1DC F8 8754 8920 Right I 56 4 60 35 Fail
1 3 222 26 8847 9395 Original L 36 39 16 4 Success
1 3 3BE 24F 9340 9564 Right I 56 4 36 39 Success
1 3 1DC F8 9459 9785 Right I 56 4 36 39 Success
1 3 222 279 9805 10120 Original R 36 39 56 4 Success
1 3 1DC 127 10085 10538 Right I 56 4 36 39 Success
1 3 222 11D 10455 10503 Right L 56 4 51 6 Fail
1 3 3BE 2A6 10416 10638 Right I 56 4 46 39 Fail
1 3 222 175 10810 11090 Right I 56 4 67 2 Fail
1 3 167 D8 11155 11370 Right I 56 4 61 40 Fail
1 3 1DC 36 11195 11469 Right I 56 4 36 39 Success
1 3 3BE 279 11425 11684 Right I 56 4 36 39 Success
1 3 12 R2D2 11560 11776 Right I 56 4 49 43 Fail
1 3 3BE 175 12130 12280 Right I 56 4 36 39 Success
1 3 222 11 12200 12542 Right I 56 4 36 39 Success
1 3 24F FC 12259 12330 Right I 56 4 52 22 Fail
1 3 3BE 244 12394 12576 Right I 56 4 36 39 Success
1 3 3BE D8 12951 13145 Right I 56 4 36 39 Success
1 3 3BE 7B 13290 13367 Right I 56 4 43 22 Fail
1 3 36 2B 13306 13645 Right I 56 4 36 39 Success
1 3 28A 35B 13375 13708 Right I 56 4 50 27 Fail
1 3 36 35B 14170 14420 Right I 56 4 51 35 Fail
1 3 222 12 14390 14696 Right I 56 4 36 39 Success
1 3 3DA FC 14472 14523 Right I 56 4 56 15 Fail
1 3 36F 4F 14710 15162 Right I 56 4 42 43 Fail
1 4 3C3 11 10047 10162 Original R 36 39 48 22 Fail
1 4 3C3 175 10930 11212 Original L 36 39 2 10 Fail
1 4 209 3DA 11022 11093 Original R 36 39 39 33 Fail
1 4 167 11 11020 11348 Original R 36 39 61 8 Fail
1 4 1DC F8 11238 11551 Original R 36 39 56 4 Success
1 4 20B AF 11537 11891 Original L 36 39 8 9 Fail
1 4 222 36 11934 12166 Original L 36 39 16 4 Success
1 4 3C3 358 12062 12274 Original R 36 39 56 4 Success
1 4 222 R2D2 12632 12859 Original L 36 39 8 3 Fail
1 4 167 F8 12744 12916 Original R 36 39 56 4 Success
1 4 3C3 175 12880 13068 Original R 36 39 56 4 Success
1 4 24F 28A 13135 13255 Right I 56 4 51 23 Fail
1 4 222 244 13200 13449 Original L 36 39 16 4 Success
1 4 3AA D8 13261 13396 Right I 56 4 36 39 Success
1 4 3C3 D8 13500 13654 Original R 36 39 56 4 Success
1 4 24F 175 13545 13863 Right I 56 4 64 25 Fail
1 4 222 2A6 13715 13875 Original L 36 39 16 4 Success
1 4 F2 209 13777 14026 Original L 36 39 17 4 Fail
1 4 36 28A 13819 14117 Original L 36 39 16 4 Success
1 4 3DA 1DC 13943 14150 Original R 36 39 54 9 Fail
1 4 3AA 1DC 14103 14299 Right I 56 4 36 39 Success
1 4 222 358 14198 14431 Original L 36 39 16 4 Success
1 4 167 279 14380 14479 Right I 56 4 70 24 Fail
1 4 36 1DC 14496 14741 Original L 36 39 16 4 Success
1 4 244 353 14540 14655 Original L 36 39 14 28 Fail
1 4 3AA F8 14540 14690 Right I 56 4 36 39 Success
1 4 3C3 88 14562 14764 Original R 36 39 56 4 Success
1 4 24F 175 14702 15051 Right I 56 4 59 41 Fail
1 4 222 4F 14845 15105 Left I 16 4 32 40 Fail
1 4 F2 AF 14879 15187 Original L 36 39 16 4 Success
1 4 3C3 20B 15256 15406 Original R 36 39 56 4 Success
1 4 3AA 20B 15424 15464 Right I 56 4 49 10 Fail
1 4 244 279 15550 15585 Original L 36 39 29 40 Fail
1 4 222 D8 15786 16006 Left I 16 4 36 39 Success
1 4 36 11 15810 16282 Left I 16 4 36 39 Success
1 4 244 279 16410 16660 Original L 36 39 16 4 Success
1 4 167 88 16846 16943 Right I 56 4 61 13 Fail
1 4 167 20B 17187 17704 Right I 56 4 36 39 Success
1 4 1DC 2B 17587 17641 Right I 56 4 62 8 Fail
1 4 167 AF 18070 18308 Right I 56 4 36 39 Success
1 4 222 28A 18268 18437 Left I 16 4 36 39 Success
1 4 36 2B 18268 18971 Left I 16 4 36 39 Success
1 4 222 11 18640 18679 Left I 16 4 11 13 Fail
1 4 167 2B 18896 18920 Right I 56 4 62 12 Fail
1 4 167 D8 19200 19250 Right I 56 4 62 14 Fail
1 4 222 2EC 19570 19832 Left I 16 4 36 39 Success
1 4 3C3 2B 22090 22146 Right I 56 4 64 21 Fail
1 4 3C3 221 22730 22766 Right I 56 4 56 12 Fail
1 4 3C3 358 23366 23591 Right I 56 4 36 39 Success
1 5 12 209 4758 4849 Original L 36 39 12 37 Fail
1 5 3C3 2A6 5065 5276 Original L 36 39 16 4 Success
1 5 3C3 209 5636 6097 Original L 36 39 16 4 Success
1 5 12 4F 5822 6041 Original L 36 39 16 4 Success
1 5 F2 3DD 5921 6024 Original R 36 39 39 37 Fail
1 5 12 7B 6602 6777 Original L 36 39 8 10 Fail
1 5 F2 3AA 6743 7019 Original L 36 39 16 2 Fail
1 5 3C3 222 6857 7172 Original L 36 39 11 1 Fail
1 5 R3D3 36 7127 7202 Original R 36 39 52 44 Fail
1 5 12 167 7277 7473 Original L 36 39 16 4 Success
1 5 F2 296 7407 7748 Original L 36 39 16 4 Success
1 5 20000 28A 7465 7827 Original L 36 39 16 4 Success
1 5 3C3 279 7511 7680 Original L 36 39 16 4 Success
1 5 12 24F 7868 8038 Original L 36 39 16 4 Success
1 5 R3D3 F8 7965 8301 Original R 36 39 56 4 Success
1 5 F2 3DA 8136 8285 Original L 36 39 16 4 Success
1 5 3C3 3AA 8246 8552 Original L 36 39 16 4 Success
1 5 12 358 8600 8783 Original L 36 39 16 4 Success
1 5 222 36 8645 8835 Original L 36 39 16 4 Success
1 5 279 20000 8670 8877 Original L 36 39 16 4 Success
1 5 F2 F8 8760 8909 Original L 36 39 16 4 Success
1 5 12 24F 9235 9449 Original L 36 39 16 4 Success
1 5 222 209 9380 9523 Left R 16 4 36 2 Fail
1 5 F2 20000 9432 9614 Original L 36 39 16 4 Success
1 5 279 3DA 9570 9819 Original L 36 39 16 4 Success
1 5 3C3 3AA 9952 10567 Left I 16 4 48 41 Fail
1 5 279 11 10158 10610 Original L 36 39 16 4 Success
1 5 R3D3 F8 10270 10523 Original R 36 39 56 4 Success
1 5 R3D3 3DD 11040 11346 Original R 36 39 56 4 Success
1 5 3C3 209 11246 11603 Right I 56 4 36 39 Success
1 5 20B 202 11470 11820 Original R 36 39 56 4 Success
1 5 279 3DA 11586 12023 Original R 36 39 56 4 Success
1 5 3AA 209 11719 11944 Original L 36 39 16 4 Success
1 5 3AA 28A 13146 13198 Right I 56 4 62 17 Fail
1 5 3AA 4F 13402 13491 Right I 56 4 66 22 Fail
1 5 3AA 3DD 13856 14076 Right I 56 4 36 39 Success
1 5 3AA 4F 14642 14790 Right I 56 4 30 38 Fail
1 5 12 20000 14948 14964 Left I 16 4 16 10 Fail
1 5 3AA F8 15110 15390 Right I 56 4 36 39 Success
1 5 12 28A 15205 15357 Left I 16 4 35 41 Fail
1 5 36 358 16347 16546 Left R 16 4 56 4 Success
1 5 3C3 4F 17422 17602 Right I 56 4 40 40 Fail
1 5 36 114 18097 18278 Left R 16 4 56 4 Success
1 5 24F 3BA 15088 18892 Right L 56 4 16 4 Success
1 5 D8 28A 18770 18783 Left I 16 4 17 10 Fail
1 5 F8 36 19604 19836 Left I 16 4 68 37 Fail
2 1 2CC 1A1 2400 2600 Original R 36 39 47 15 Fail
2 1 1F5 384 3020 3261 Original R 36 39 51 17 Fail
2 1 6D 245 3087 3300 Original L 36 39 23 24 Fail
2 1 272 67 3385 3495 Original L 36 39 19 18 Fail
2 1 7C 2A5 3461 3702 Original R 36 39 56 4 Success
2 1 83 2F6 3850 4061 Original R 36 39 56 4 Success
2 1 1F5 15F 4036 4342 Original R 36 39 61 2 Fail
2 1 303 216 4159 4425 Original R 36 39 68 6 Fail
2 1 361 328 4174 4482 Original R 36 39 56 4 Success
2 1 384 67 4560 4730 Original L 36 39 16 4 Success
2 1 245 6D 4740 4841 Original L 36 39 34 30 Fail
2 1 1F5 11A 4904 5084 Original R 36 39 56 4 Success
2 1 328 12F 4982 5311 Original R 36 39 56 4 Success
2 1 361 3B5 5116 5436 Original R 36 39 56 4 Success
2 1 7C 303 5180 5200 Original R 36 39 40 31 Fail
2 1 1F5 2CC 5362 5570 Original R 36 39 56 4 Success
2 1 6D 143 5445 5796 Original L 36 39 16 4 Success
2 1 245 12F 5499 5730 Original R 36 39 56 4 Success
2 1 1F5 297 5810 5987 Original R 36 39 56 4 Success
2 1 272 11A 5890 6190 Original L 36 39 16 4 Success
2 1 384 3B5 5966 6320 Original R 36 39 56 4 Success
2 1 2CC 7C 6234 6410 Original R 36 39 49 4 Fail
2 1 1F5 185 6340 6533 Original R 36 39 56 4 Success
2 1 384 297 6569 6738 Original R 36 39 56 4 Success
2 1 6D 122 6600 6807 Original L 36 39 16 4 Success
2 1 303 1F5 6825 6880 Right I 56 4 59 8 Fail
2 1 272 34A 6990 7282 Original L 36 39 16 4 Success
2 1 384 308 7050 7247 Original R 36 39 56 4 Success
2 1 312 83 7313 7390 Original L 36 39 28 40 Fail
2 1 297 7C 7359 7636 Original R 36 39 65 11 Fail
2 1 384 6D 7560 7590 Original R 36 39 36 37 Fail
2 1 384 7C 7930 8020 Right I 56 4 46 34 Fail
2 1 6D 11A 8080 8378 Original L 36 39 16 4 Success
2 1 6D 32B 8490 8690 Left I 16 4 9 11 Fail
2 1 384 7C 8960 9072 Right I 56 4 36 39 Success
2 1 384 16B 9296 9470 Right I 56 4 36 39 Success
2 1 3C9 7C 10005 10100 Original L 36 39 35 25 Fail
2 1 342 2F6 12940 13938 Right I 56 4 65 9 Fail
2 2 1F5 7C 4333 4508 Original L 36 39 16 4 Success
2 2 34A 185 4375 4690 Original R 36 39 61 2 Fail
2 2 3D4 67 4925 5342 Original L 36 39 16 4 Success
2 2 1F5 1A1 5103 5180 Original L 36 39 31 30 Fail
2 2 1F5 2 5103 5325 Original L 36 39 16 4 Success
2 2 7C 83 5296 5605 Original L 36 39 16 4 Success
2 2 34A 84 5412 5816 Original R 36 39 56 4 Success
2 2 1F5 122 6112 6440 Original L 36 39 12 7 Fail
2 2 384 67 6251 6507 Original R 36 39 60 22 Fail
2 2 185 12F 6487 6673 Original L 36 39 22 5 Fail
2 2 272 308 6750 7195 Original R 36 39 43 4 Fail
2 2 1F5 342 6812 7180 Original L 36 39 16 4 Success
2 2 384 B9 7355 7858 Original R 36 39 56 4 Success
2 2 1F5 A1 7485 7682 Original L 36 39 16 4 Success
2 2 12F 2A5 7865 7938 Original R 36 39 40 36 Fail
2 2 3C9 384 8490 8604 Original R 36 39 43 24 Fail
2 2 B9 361 8555 8758 Original R 36 39 56 4 Success
2 2 272 67 8780 9110 Original R 36 39 61 7 Fail
2 2 3D4 7C 9340 9494 Original L 36 39 13 19 Fail
2 2 3C9 B9 9340 9529 Original R 36 39 56 4 Success
2 2 384 R2D2 9429 9717 Original R 36 39 56 4 Success
2 2 272 361 9662 10100 Original R 36 39 54 38 Fail
2 2 122 67 9740 9820 Original L 36 39 27 29 Fail
2 2 B9 249 9889 10153 Original R 36 39 56 4 Success
2 2 3D4 67 10090 10377 Original L 36 39 16 4 Success
2 2 1F5 R2D2 10390 10712 Original L 36 39 16 4 Success
2 2 122 7C 10610 10700 Original L 36 39 19 27 Fail
2 2 272 14 11030 11441 Original R 36 39 50 19 Fail
2 2 B9 384 11172 11277 Original R 36 39 56 4 Success
2 2 384 67 11570 11762 Original R 36 39 56 4 Success
2 2 384 67 11980 12140 Right I 56 4 57 32 Fail
2 2 143 36F 12483 12860 Right I 56 4 36 39 Success
2 2 272 67 12827 13130 Original R 36 39 56 4 Success
2 2 1A1 83 13200 13259 Left I 16 4 12 12 Fail
2 2 7C 10 13610 13768 Left I 16 4 13 35 Fail
2 2 272 14 13705 14050 Original R 36 39 56 4 Success
2 2 1A1 2CC 13907 14020 Original L 36 39 21 37 Fail
2 3 B9 122 2124 2175 Original L 36 39 28 42 Fail
2 3 3C9 10 4885 5013 Original L 36 39 23 29 Fail
2 3 3C9 83 4885 5420 Original R 36 39 37 25 Fail
2 3 245 12F 5650 5829 Original R 36 39 56 4 Success
2 3 3C9 143 5870 6298 Original L 36 39 16 4 Success
2 3 1F5 7C 6150 6315 Original L 36 39 16 4 Success
2 3 245 308 6271 6425 Original R 36 39 56 4 Success
2 3 342 170 6244 6527 Original R 36 39 56 4 Success
2 3 3D4 R2D2 6381 6716 Original L 36 39 16 4 Success
2 3 1F5 2A5 6825 6952 Original L 36 39 18 18 Fail
2 3 1F5 122 6825 6985 Original L 36 39 16 4 Success
2 3 245 R2D2 7003 7176 Original R 36 39 56 4 Success
2 3 3C9 16B 7310 7393 Original L 36 39 22 39 Fail
2 3 3C9 7C 7310 7393 Original L 36 39 16 30 Fail
2 3 342 7D 7870 8039 Original R 36 39 54 31 Fail
2 3 3C9 36F 8517 8885 Left I 16 4 36 39 Success
2 3 342 1F5 8984 9491 Right L 56 4 16 4 Success
2 3 342 5D 9850 9917 Right I 56 4 48 15 Fail
2 3 342 216 9850 10120 Right L 56 4 16 4 Success
2 3 384 272 9979 10118 Original R 36 39 57 11 Fail
2 3 7C 1F5 11780 11986 Right I 56 4 39 43 Fail
2 3 361 2 12880 13240 Right I 56 4 36 39 Success
2 4 B9 122 3312 4160 Original R 36 39 56 4 Success
2 4 384 308 3740 4061 Original R 36 39 39 4 Fail
2 4 1F5 7C 4149 4377 Original R 36 39 42 33 Fail
2 4 B9 2C3 4571 4970 Original R 36 39 56 4 Success
2 4 1A1 342 4934 4980 Original R 36 39 36 4 Fail
2 4 1F5 14 5356 5692 Original R 36 39 61 2 Fail
2 4 1A1 308 5555 5601 Original L 36 39 34 34 Fail
2 4 1A1 2A5 6475 6610 Original L 36 39 16 4 Success
2 4 R2D2 5D 6535 6732 Original R 36 39 56 37 Fail
2 4 1A1 2F6 7900 8072 Original L 36 39 16 4 Success
2 4 3B5 12F 8072 8133 Right I 56 4 62 12 Fail
2 4 3B5 36F 9224 9294 Right I 56 4 63 12 Fail
2 4 384 2F1 9882 9905 Original R 36 39 36 34 Fail
2 4 R2D2 67 9980 10322 Right I 56 4 58 28 Fail
2 4 7C 5D 10292 10534 Right I 56 4 39 39 Fail
2 4 384 83 11821 12168 Right I 56 4 36 38 Fail
2 5 361 14 6131 6193 Original R 36 39 43 38 Fail
2 5 15F 14 6800 7000 Original L 36 39 8 12 Fail
2 5 R2D2 67 6985 7493 Original L 36 39 16 4 Success
2 5 R2D2 7C 7955 8057 Original L 36 39 27 25 Fail
2 5 R2D2 245 7955 8177 Original L 36 39 16 4 Success
2 5 1A1 53 8820 8960 Original L 36 39 18 6 Fail
2 5 2A5 2F6 8996 9148 Original R 36 39 56 4 Success
2 5 245 B9 9328 9451 Original L 36 39 31 5 Fail
2 5 2A5 10 9738 9864 Original R 36 39 56 4 Success
2 5 361 7C 9800 9835 Right I 56 4 66 13 Fail
2 5 1F5 3B5 10650 10716 Original R 36 39 39 32 Fail
2 5 1F5 B9 10650 10829 Original R 36 39 56 4 Success
2 5 2A5 294 10941 11268 Original R 36 39 56 4 Success
2 5 R2D2 331 11030 11387 Original L 36 39 16 4 Success
2 5 R3D3 7C 11171 11260 Original R 36 39 47 27 Fail
2 5 R3D3 1A1 11171 11320 Original R 36 39 63 21 Fail
2 5 245 53 11348 11518 Original L 36 39 16 4 Success
2 5 384 46 11685 11720 Original R 36 39 36 34 Fail
2 5 2A5 245 11660 11770 Right I 56 4 65 9 Fail
2 5 R2D2 B9 11765 12096 Original L 36 39 16 4 Success
2 5 36F 254 12315 12330 Right I 56 4 55 11 Fail
2 5 384 11F 12398 12620 Original R 36 39 37 4 Fail
2 5 2A5 7C 12504 12886 Right I 56 4 36 39 Success
2 5 384 7C 12970 13198 Original L 36 39 29 28 Fail
2 5 272 3D4 13405 13443 Left I 16 4 19 12 Fail
2 5 384 7C 13603 13732 Original L 36 39 16 4 Success
2 5 2A5 6F 13780 14143 Right I 56 4 40 39 Fail
2 5 384 7C 13988 14040 Left I 16 4 18 8 Fail
2 5 361 109 14686 14729 Right I 56 4 60 12 Fail
2 5 361 308 20242 20407 Right I 56 4 36 39 Success
2 5 361 83 20772 20843 Right I 56 4 65 21 Fail
3 1 1DF 20 4200 4690 Original R 36 39 56 7 Fail
3 1 25 325 4771 4970 Original L 36 39 12 7 Fail
3 1 25 103 5268 5420 Original L 36 39 16 4 Success
3 1 25 90 5770 5950 Original L 36 39 16 4 Success
3 1 30 1D4 6200 6235 Original L 36 39 33 35 Fail
3 1 25 31 6330 6475 Original L 36 39 16 4 Success
3 1 94 111 6478 6740 Original R 36 39 61 2 Fail
3 1 20 332 6610 6790 Original R 36 39 67 14 Fail
3 1 16 3A7 7050 7230 Original R 36 39 56 4 Success
3 1 353 25 7130 7397 Original L 36 39 2 9 Fail
3 1 16A 18 7256 7703 Original L 36 39 16 33 Fail
3 1 94 272 7379 7532 Original R 36 39 56 4 Success
3 1 16 111 7815 8078 Original R 36 39 56 4 Success
3 1 142 20 7890 8090 Original L 36 39 16 4 Success
3 1 94 240 7880 8110 Original R 36 39 56 4 Success
3 1 31 332 8160 8294 Original L 36 39 12 33 Fail
3 1 353 236 8253 8770 Original L 36 39 16 4 Success
3 1 30 EA 8340 8417 Original L 36 39 29 30 Fail
3 1 16A 55 8400 8663 Original L 36 39 19 17 Fail
3 1 94 3A7 8510 8770 Original R 36 39 56 4 Success
3 1 F3 30 8730 8902 Original L 36 39 16 4 Success
3 1 9D 25 8767 8990 Original R 36 39 64 12 Fail
3 1 90 12 9035 9100 Original L 36 39 22 24 Fail
3 1 142 238 9052 9115 Original L 36 39 25 30 Fail
3 1 20 1D5 9050 9269 Original L 36 39 16 4 Success
3 1 2F9 31 9360 9522 Original L 36 39 16 4 Success
3 1 30 28 9620 9750 Original L 36 39 16 4 Success
3 1 23 12 9620 9922 Original L 36 39 16 4 Success
3 1 94 20A 9770 9936 Original R 36 39 56 4 Success
3 1 92 26 10000 10190 Original R 36 39 63 10 Fail
3 1 111 359 10015 10215 Original R 36 39 56 4 Success
3 1 25 F3 10305 10432 Original L 36 39 16 4 Success
3 1 332 30 10260 10490 Original L 36 39 7 5 Fail
3 1 94 103 11000 11170 Right L 56 4 56 3 Fail
3 1 353 26 11040 11373 Original L 36 39 16 4 Success
3 1 332 16A 11120 11165 Original L 36 39 28 37 Fail
3 1 30 30D 11220 11373 Original L 36 39 16 4 Success
3 1 332 11 11760 12303 Original L 36 39 3 24 Fail
3 1 332 94 13040 13335 Original L 36 39 16 4 Success
3 1 240 103 13608 13954 Right I 56 4 36 39 Success
3 1 240 30 14210 14427 Right I 56 4 36 39 Success
3 1 240 A0 14640 15005 Right I 56 4 63 20 Fail
3 2 16A 128 3105 3621 Original R 36 39 56 4 Success
3 2 353 1D5 3480 4150 Original L 36 39 15 14 Fail
3 2 94 30 4540 4599 Original R 36 39 40 30 Fail
3 2 275 23 5470 5652 Original R 36 39 48 22 Fail
3 2 111 332 5528 5730 Original R 36 39 56 4 Success
3 2 90 18 5958 6098 Original L 36 39 13 21 Fail
3 2 30 26 6040 6150 Original R 36 39 60 11 Fail
3 2 111 103 6230 6280 Original R 36 39 41 30 Fail
3 2 111 353 6230 6363 Original R 36 39 56 4 Success
3 2 275 31 6182 6679 Original R 36 39 56 4 Success
3 2 30 332 6457 6596 Original R 36 39 56 4 Success
3 2 3A7 272 6600 6668 Original L 36 39 24 28 Fail
3 2 90 240 6600 6722 Original L 36 39 16 4 Success
3 2 55 236 6708 6870 Original L 36 39 26 24 Fail
3 2 94 128 6838 7005 Original R 36 39 56 4 Success
3 2 30 18 6935 7158 Original R 36 39 56 4 Success
3 2 275 1D5 6936 7288 Original R 36 39 56 4 Success
3 2 23 103 7241 7440 Original R 36 39 56 4 Success
3 2 90 236 7302 7420 Original L 36 39 16 4 Success
3 2 111 33C 7353 7511 Original R 36 39 56 4 Success
3 2 31 28 7420 7809 Original L 36 39 16 4 Success
3 2 9D 30 7640 7890 Original R 36 39 59 39 Fail
3 2 19 240 7785 7905 Original L 36 39 16 4 Success
3 2 272 30D 8045 8295 Original R 36 39 62 7 Fail
3 2 31 1D4 8492 8661 Original L 36 39 16 4 Success
3 2 275 272 8695 9198 Original R 36 39 56 4 Success
3 2 111 18 9028 9160 Original R 36 39 56 4 Success
3 2 9D 94 9183 9762 Original R 36 39 37 5 Fail
3 2 111 332 9583 9685 Original R 36 39 51 26 Fail
3 2 30 31 9730 9765 Original L 36 39 31 40 Fail
3 2 18 F8 9892 10079 Original R 36 39 56 4 Success
3 2 23 332 9892 10094 Original R 36 39 56 4 Success
3 2 30 393 10371 10487 Original R 36 39 56 4 Success
3 2 23 25 11365 11558 Original R 36 39 56 4 Success
3 2 18 1D5 11460 11713 Original R 36 39 56 4 Success
3 2 18 324 12136 12388 Original R 36 39 56 4 Success
3 3 1DF 324 4424 4645 Original L 36 39 10 2 Fail
3 3 31 12 7215 7378 Original L 36 39 18 13 Fail
3 3 31 1D4 7980 8272 Original L 36 39 16 4 Success
3 3 25 28 8748 8927 Original R 36 39 64 15 Fail
3 3 353 94 8760 8845 Original R 36 39 48 37 Fail
3 3 236 3F5 9340 9545 Original L 36 39 16 4 Success
3 3 33C 90 9569 9695 Original R 36 39 53 42 Fail
3 3 90 332 10369 10493 Original L 36 39 18 25 Fail
3 3 30 31 11710 11860 Original R 36 39 40 4 Fail
3 3 30 23 11710 11966 Original R 36 39 41 2 Fail
3 3 30 DE 12270 12510 Original L 36 39 16 4 Success
3 3 33C 31 12800 12986 Original R 36 39 66 25 Fail
3 3 30 272 13120 13230 Left I 16 4 25 26 Fail
3 3 236 F3 13130 13261 Original L 36 39 16 4 Success
3 3 30 31 14046 14160 Left I 16 4 25 35 Fail
3 3 240 16A 14137 14175 Left I 16 4 18 10 Fail
3 4 1DF 324 4070 4246 Original R 36 39 56 4 Success
3 4 30 90 4447 4590 Original L 36 39 27 4 Fail
3 4 30 3F5 5196 5464 Original L 36 39 33 3 Fail
3 4 30 12 5848 5990 Original R 36 39 56 4 Success
3 4 94 28 6326 6543 Original L 36 39 4 3 Fail
3 4 353 103 6872 7125 Original R 36 39 61 8 Fail
3 4 30 25 7030 7197 Original R 36 39 56 4 Success
3 4 90 332 7323 7495 Original L 36 39 16 4 Success
3 4 31 213 7629 7680 Original L 36 39 32 38 Fail
3 4 94 240 7668 7904 Original L 36 39 16 4 Success
3 4 31 3A7 7629 7918 Original L 36 39 16 4 Success
3 4 16A 52 7840 7875 Original L 36 39 34 37 Fail
3 4 30 94 8320 8402 Right I 56 4 38 29 Fail
3 4 240 DE 8815 9028 Original R 36 39 56 4 Success
3 4 30 94 9092 9213 Right I 56 4 36 39 Success
3 4 353 1DF 9234 9520 Original R 36 39 65 6 Fail
3 4 30 F3 9528 9716 Right I 56 4 36 39 Success
3 4 30 240 10132 10298 Right I 56 4 29 21 Fail
3 4 393 240 10386 10441 Original L 36 39 31 36 Fail
3 4 31 353 11170 11305 Left I 16 4 19 31 Fail
3 4 31 103 11932 12078 Left I 16 4 16 26 Fail
3 5 1DF 240 1920 1959 Original L 36 39 25 35 Fail
3 5 1DF 12 2432 2624 Original R 36 39 56 4 Success
3 5 30 25 2780 2827 Original R 36 39 43 34 Fail
3 5 90 31 4260 4292 Original L 36 39 29 37 Fail
3 5 1D5 240 4521 4593 Original L 36 39 17 37 Fail
3 5 1DF 3F5 4598 4718 Original L 36 39 35 13 Fail
3 5 1DF 31 4598 4811 Original R 36 39 56 4 Success
3 5 324 393 5202 5466 Original L 36 39 10 11 Fail
3 5 324 240 6101 6294 Original L 36 39 16 4 Success
3 5 90 3F5 6528 6630 Original L 36 39 23 30 Fail
3 5 332 30 6674 6860 Original R 36 39 46 13 Fail
3 5 90 310 7033 7178 Original L 36 39 16 4 Success
3 5 1DF 94 7463 7670 Original R 36 39 56 4 Success
3 5 332 3A7 7589 7819 Original R 36 39 56 4 Success
3 5 90 3F5 7627 7756 Original L 36 39 16 4 Success
3 5 275 393 7660 7985 Original R 36 39 56 4 Success
3 5 324 23 7830 8030 Original L 36 39 16 4 Success
3 5 7A 16C 7992 8152 Original R 36 39 58 9 Fail
3 5 30 11 8270 8403 Original R 36 39 56 4 Success
3 5 332 240 8266 8537 Original R 36 39 56 4 Success
3 5 26 29 8418 8595 Original L 36 39 16 4 Success
3 5 275 9D 8610 8899 Original R 36 39 56 4 Success
3 5 23B 7A 9337 9651 Original R 36 39 56 4 Success
3 5 332 94 9474 9629 Original R 36 39 56 4 Success
3 5 275 30 10092 10110 Right I 56 4 59 11 Fail
3 5 7A 128 10436 10605 Original R 36 39 56 4 Success
3 5 11 393 10949 11253 Original R 36 39 69 20 Fail
3 5 7A 1000000000 11780 11919 Original R 36 39 56 4 Fail
3 5 240 11 12036 12222 Original R 36 39 62 8 Fail
3 5 7A 393 12847 12880 Original R 36 39 44 33 Fail
3 5 7A 30 14392 14583 Right I 56 4 36 39 Success
3 5 1DF 9D 14969 15122 Right I 56 4 46 38 Fail
4 1 3AF 29 2520 2649 Original L 36 39 18 16 Fail
4 1 123 B2 2914 3020 Original L 36 39 22 30 Fail
4 1 3AF 110 3010 3277 Original L 36 39 14 7 Fail
4 1 13D 221 3344 3490 Original L 36 39 25 32 Fail
4 1 1A9 190 3548 3713 Original R 36 39 56 4 Success
4 1 3AF 8C 3620 3800 Original L 36 39 16 4 Success
4 1 123 3C8 3940 4134 Original L 36 39 16 4 Success
4 1 118 181 4013 4310 Original R 36 39 63 28 Fail
4 1 3AF 29 4118 4220 Original L 36 39 20 25 Fail
4 1 3AF 221 4118 4305 Original L 36 39 16 4 Success
4 1 2 10F 4250 4280 Original R 36 39 41 26 Fail
4 1 8C 300 4347 4518 Original L 36 39 7 9 Fail
4 1 3CF 13D 4418 4634 Original R 36 39 37 4 Fail
4 1 123 34 4549 4780 Original L 36 39 16 6 Fail
4 1 3AF 29 4648 4931 Original L 36 39 16 4 Success
4 1 110 342 4716 4891 Original L 36 39 16 4 Success
4 1 118 300 4846 5358 Original R 36 39 56 4 Success
4 1 2 271 4949 5080 Original R 36 39 61 23 Fail
4 1 8C 382 5047 5193 Original L 36 39 16 4 Success
4 1 3AF 10F 5234 5445 Original L 36 39 16 4 Success
4 1 190 16C 5360 5520 Original R 36 39 54 12 Fail
4 1 349 190 5360 5635 Original L 36 39 16 4 Success
4 1 110 1A9 5451 5622 Original L 36 39 16 4 Success
4 1 10F 8C 5712 5740 Original R 36 39 36 38 Fail
4 1 3CF 159 5691 6010 Original R 36 39 56 4 Success
4 1 190 342 5902 6082 Original R 36 39 56 4 Success
4 1 3AF 118 5940 6100 Original L 36 39 16 8 Fail
4 1 123 36F 5992 6132 Original L 36 39 16 4 Success
4 1 110 271 6240 6371 Original L 36 39 16 4 Success
4 1 123 181 6411 6572 Original L 36 39 16 4 Success
4 1 3AF 221 6770 7038 Original L 36 39 17 3 Fail
4 1 190 342 6976 7040 Original R 36 39 45 28 Fail
4 1 181 2000 7285 7455 Original L 36 39 14 16 Fail
4 1 1A9 123 7330 7535 Original R 36 39 56 4 Success
4 1 342 13D 7459 7572 Original R 36 39 64 14 Fail
4 1 B2 190 7590 7755 Original R 36 39 56 4 Success
4 1 3AF 1000 8112 8130 Left I 16 4 17 11 Fail
4 1 123 1A9 8220 8387 Original L 36 39 16 4 Success
4 1 3AF 13D 9065 9199 Left I 16 4 36 39 Success
4 1 118 385 9393 9591 Right I 56 4 36 39 Success
4 1 118 3D7 9960 10080 Right I 56 4 53 23 Fail
4 1 118 2000 10792 11042 Right I 56 4 36 39 Success
4 1 3AF 392 11745 12000 Left I 16 4 36 39 Success
4 1 3AF 123 12540 12668 Left I 16 4 36 39 Success
4 1 3AF 2000 13100 13296 Left I 16 4 54 37 Fail
4 2 123 34 2135 2210 Original R 36 39 49 31 Fail
4 2 1A9 385 2182 2354 Original L 36 39 8 23 Fail
4 2 123 190 2586 2704 Original R 36 39 59 16 Fail
4 2 3C8 110 2857 2880 Original L 36 39 30 36 Fail
4 2 8C 16C 2937 2968 Original L 36 39 31 37 Fail
4 2 385 34 3060 3093 Original L 36 39 27 37 Fail
4 2 10F 110 3172 3205 Original L 36 39 35 34 Fail
4 2 3AF 360 3252 3440 Original L 36 39 20 14 Fail
4 2 123 16C 3320 3390 Original R 36 39 40 32 Fail
4 2 118 13D 3325 3498 Original R 36 39 49 17 Fail
4 2 1A9 110 3460 3763 Original L 36 39 10 5 Fail
4 2 3C8 221 3556 3749 Original L 36 39 16 4 Success
4 2 10F 190 3830 3950 Original R 36 39 62 29 Fail
4 2 123 385 3830 3990 Original R 36 39 56 4 Success
4 2 8C 10D 3944 4200 Original L 36 39 10 12 Fail
4 2 3C8 2AB 4042 4070 Original L 36 39 27 37 Fail
4 2 2 230 4077 4230 Original R 36 39 61 9 Fail
4 2 3AF 159 4077 4300 Original L 36 39 9 8 Fail
4 2 83 34 4292 4345 Original L 36 39 29 33 Fail
4 2 123 2000 4268 4395 Original R 36 39 56 4 Success
4 2 3C8 271 4407 4597 Original L 36 39 16 4 Success
4 2 10F 1A9 4519 4711 Original R 36 39 62 17 Fail
4 2 3CF 190 4740 4919 Original L 36 39 3 32 Fail
4 2 123 382 6790 6890 Right I 56 4 51 19 Fail
4 2 3AF 360 7100 7217 Left I 16 4 19 27 Fail
4 3 123 110 3008 3136 Original R 36 39 59 20 Fail
4 3 10F 110 3730 3807 Original L 36 39 25 37 Fail
4 3 3C8 3C 3820 3850 Original L 36 39 30 39 Fail
4 3 118 2C7 3895 3965 Original L 36 39 32 38 Fail
4 3 190 110 4195 4210 Original R 36 39 40 40 Fail
4 3 1A9 19F 4355 4527 Original R 36 39 56 4 Success
4 3 10F 221 4665 4712 Original L 36 39 28 41 Fail
4 3 2AB 10D 4769 4960 Original R 36 39 55 29 Fail
4 3 3AF 385 5054 5259 Original L 36 39 16 4 Success
4 3 190 1C2 5131 5155 Original R 36 39 41 40 Fail
4 3 2C7 110 5100 5213 Original L 36 39 13 40 Fail
4 3 118 3D7 5190 5418 Original R 36 39 56 4 Success
4 3 10F 271 5378 5520 Original L 36 39 13 40 Fail
4 3 3AF 19F 5812 5972 Original L 36 39 16 12 Fail
4 3 1A9 385 5978 6128 Original R 36 39 56 4 Success
4 3 118 3C8 5985 6310 Original L 36 39 10 8 Fail
4 3 190 271 7222 7386 Right I 56 4 36 39 Success
4 3 190 29 8845 9014 Right I 56 4 36 39 Success
4 3 118 13D 9832 10024 Right L 56 4 36 4 Success
4 3 118 385 10025 10090 Left I 16 4 23 13 Fail
4 3 190 1A9 10340 10502 Right I 56 4 32 39 Fail
4 3 118 190 13928 14173 Right I 56 4 59 22 Fail
4 4 118 190 1800 2169 Original L 36 39 16 4 Success
4 4 34 83 2300 2369 Original L 36 39 23 39 Fail
4 4 1A9 3C8 2393 2465 Original R 36 39 40 33 Fail
4 4 34 22 3536 3788 Original L 36 39 14 19 Fail
4 4 2AB 3D7 3770 3835 Original L 36 39 29 35 Fail
4 4 3AF 10F 3835 3915 Original R 36 39 44 31 Fail
4 4 230 13D 3969 4181 Original L 36 39 16 4 Success
4 4 118 190 4156 4631 Left I 16 4 11 25 Fail
4 4 123 83 4400 4450 Original R 36 39 45 31 Fail
4 4 118 13D 4889 5104 Left I 16 4 36 39 Success
4 4 385 282 5104 5321 Original R 36 39 70 17 Fail
4 4 3C8 22 5583 5661 Original L 36 39 22 39 Fail
4 4 230 83 5706 5966 Original L 36 39 16 4 Success
4 4 118 13D 6150 6380 Left I 16 4 36 39 Success
4 4 385 10F 6554 6910 Original R 36 39 56 4 Success
4 4 123 16C 6542 6687 Right I 56 4 45 23 Fail
4 4 118 230 7334 7472 Left I 16 4 14 40 Fail
4 4 118 19F 8370 8410 Left I 16 4 14 15 Fail
4 4 1A9 30 8321 8422 Right I 56 4 44 15 Fail
4 4 118 241 8893 9114 Left I 16 4 36 39 Success
4 4 1A9 16C 9495 9752 Right I 56 4 36 39 Success
4 4 1A9 221 9962 10189 Right I 56 4 52 40 Fail
4 4 118 13D 10367 10605 Left I 16 4 36 39 Success
4 4 3C8 19F 10935 11086 Left I 16 4 27 39 Fail
4 4 118 385 11870 12048 Left I 16 4 36 39 Success
4 4 118 190 13029 13211 Left I 16 4 36 39 Success
4 5 1A9 271 3215 3410 Original L 36 39 9 23 Fail
4 5 118 13D 3917 4111 Original R 36 39 56 4 Success
4 5 118 385 4430 4580 Original R 36 39 56 4 Success
4 5 123 241 4510 4658 Original R 36 39 56 4 Success
4 5 123 83 5092 5130 Original R 36 39 41 40 Fail
4 5 3C8 385 5609 5767 Original L 36 39 12 12 Fail
4 5 123 221 5760 5943 Original R 36 39 56 4 Success
4 5 3AF 10D 5970 6287 Original R 36 39 59 9 Fail
4 5 1A9 8B 6039 6196 Left I 16 4 56 35 Fail
4 5 3C 282 6095 6239 Original R 36 39 36 39 Success
4 5 118 36F 7667 7776 Right I 56 4 50 26 Fail
4 5 123 29 8629 8783 Right I 56 4 45 29 Fail
4 5 271 241 9332 9398 Right L 56 4 42 9 Fail
4 5 118 2 9747 9895 Right I 56 4 36 39 Success
4 5 385 1A9 11215 11376 Left I 16 4 36 39 Success
4 5 385 1A9 11548 11715 Left I 16 4 36 39 Success
5 1 2D2 R2D2 7403 7648 Original R 36 39 56 4 Success
5 1 24 89 7555 7609 Original R 36 39 42 35 Fail
5 1 2D2 169 7942 8554 Original R 36 39 56 4 Success
5 1 1CA 3D5 8213 8438 Original L 36 39 2 7 Fail
5 1 2D2 C9 8950 9100 Original R 36 39 56 4 Success
5 1 2D2 39D 9505 9690 Original R 36 39 56 4 Success
5 1 2EA FD 9548 9610 Original R 36 39 37 35 Fail
5 1 200000000 FD 9644 10236 Original L 36 39 13 1 Fail
5 1 203 24 10630 10856 Original L 36 39 30 9 Fail
5 1 200000000 26 10680 11010 Original L 36 39 16 4 Success
5 1 2D2 89 10778 10969 Original R 36 39 56 4 Success
5 1 D7 FD 10876 11024 Original R 36 39 62 11 Fail
5 1 203 2D2 11496 11858 Original R 36 39 67 16 Fail
5 1 D7 FD 11616 11740 Original R 36 39 40 18 Fail
5 1 D7 2FB 11616 11830 Original R 36 39 54 2 Fail
5 1 D7 2C1 12410 12780 Original R 36 39 62 1 Fail
5 1 2EA 89 12646 12745 Original R 36 39 40 30 Fail
5 1 2D2 FD 13125 13670 Original L 36 39 16 4 Success
5 1 D7 203 13336 13690 Original R 36 39 60 36 Fail
5 1 89 EA 13610 13730 Original R 36 39 51 17 Fail
5 1 24 200000000 13670 13860 Original L 36 39 5 6 Fail
5 1 2EA 195 13860 14051 Original R 36 39 61 17 Fail
5 1 203 B6 14504 14734 Original R 36 39 60 14 Fail
5 1 D7 39D 14588 14820 Original R 36 39 56 4 Success
5 1 2D2 R2D2 14766 14985 Original L 36 39 16 4 Success
5 1 2FB 228 15404 15639 Original R 36 39 56 4 Success
5 1 3D5 89 15484 15744 Original L 36 39 19 14 Fail
5 1 3D5 2D2 16116 16440 Original L 36 39 16 4 Success
5 1 203 368 16372 16645 Original R 36 39 70 22 Fail
5 1 2FB FD 16560 16800 Original R 36 39 56 4 Success
5 1 3D5 89 16855 17095 Original L 36 39 16 4 Success
5 1 2EA FD 16940 17330 Right L 56 4 19 14 Fail
5 1 169 200000000 17130 17370 Original R 36 39 59 19 Fail
5 2 3D5 89 4536 4585 Original R 36 39 37 37 Fail
5 2 3D5 4B 5936 6448 Original L 36 39 32 25 Fail
5 2 D7 C9 7138 7248 Original R 36 39 44 36 Fail
5 2 3D5 27C 7290 7533 Original L 36 39 16 4 Success
5 2 3D5 39D 7963 7990 Original R 36 39 36 33 Fail
5 2 3D5 2FB 7963 8406 Original L 36 39 16 4 Success
5 2 D7 39D 8515 8750 Original R 36 39 70 11 Fail
5 2 D7 35C 9350 9846 Original R 36 39 56 4 Success
5 2 D7 R2D2 10437 10755 Original R 36 39 61 2 Fail
5 2 2B5 FD 10593 10824 Original R 36 39 41 18 Fail
5 2 3D5 14F 11350 11435 Original R 36 39 36 22 Fail
5 2 3D5 239 11350 11555 Original L 36 39 16 4 Success
5 2 D7 200000000 11560 11903 Original R 36 39 56 4 Success
5 2 2B5 2FB 11802 11850 Original L 36 39 30 35 Fail
5 2 3D5 EA 12043 12231 Original L 36 39 16 4 Success
5 2 D7 2C1 12568 13005 Original R 36 39 56 4 Success
5 2 3D5 89 12778 12890 Original L 36 39 26 33 Fail
5 2 3D5 228 12778 13015 Original L 36 39 16 4 Success
5 2 2EA 89 12965 13235 Original L 36 39 16 4 Success
5 2 2EA C9 14540 14750 Left I 16 4 13 39 Fail
5 2 D7 24 14657 14770 Original R 36 39 52 40 Fail
5 2 D7 349 14657 15218 Original R 36 39 56 4 Success
5 2 D7 1D9 15960 16165 Original R 36 39 68 25 Fail
5 2 D7 368 15960 16300 Original R 36 39 61 6 Fail
5 2 2EA 2D2 16965 17222 Left I 16 4 40 40 Fail
5 3 3D5 C9 4252 4426 Original L 36 39 7 9 Fail
5 3 2B5 144 4923 5054 Original R 36 39 55 24 Fail
5 3 2D2 89 5081 5390 Original L 36 39 29 38 Fail
5 3 3D5 38D 5660 5839 Original L 36 39 16 4 Success
5 3 2B5 169 5912 6062 Original R 36 39 56 4 Success
5 3 203 FD 6178 6248 Original R 36 39 36 25 Fail
5 3 2B5 2FB 6608 6752 Original R 36 39 56 4 Success
5 3 350 169 6879 7315 Original R 36 39 56 4 Success
5 3 203 FD 6943 6985 Original L 36 39 28 31 Fail
5 3 2D2 1D9 7270 7347 Original L 36 39 29 34 Fail
5 3 2D2 C1 7270 7523 Original L 36 39 16 4 Success
5 3 2FB FD 7647 7860 Original R 36 39 56 4 Success
5 3 169 24 8144 8262 Original R 36 39 52 38 Fail
5 3 203 2D2 8133 8291 Left I 16 4 23 37 Fail
5 3 29 EA 8310 8465 Original L 36 39 18 27 Fail
5 3 2FB 132 12282 12569 Right I 56 4 36 39 Success
5 3 3D5 200000000 13690 13874 Left I 16 4 36 39 Success
5 3 2FB 30B 18060 18170 Right I 56 4 63 18 Fail
5 4 203 39D 4910 4940 Original L 36 39 33 37 Fail
5 4 2FB 39D 6092 6156 Original R 36 39 45 30 Fail
5 4 2FB 2D2 6092 6225 Original R 36 39 56 19 Fail
5 4 2FB D7 6092 6312 Original R 36 39 56 4 Success
5 4 3D5 27C 6261 6457 Original L 36 39 16 4 Success
5 4 203 195 6247 6482 Original L 36 39 10 8 Fail
5 4 3D5 29 6872 7033 Original L 36 39 16 4 Success
5 4 2FB R2D2 7224 7437 Original R 36 39 56 4 Success
5 4 3D5 228 7730 7918 Original L 36 39 16 4 Success
5 4 2FB 29 8330 8507 Original R 36 39 56 4 Success
5 4 3D5 195 8365 8583 Original L 36 39 16 4 Success
5 4 FD 252 8885 8930 Original R 36 39 42 38 Fail
5 4 2FB 252 9130 9355 Original R 36 39 56 4 Success
5 4 144 155 9595 9656 Original R 36 39 40 37 Fail
5 4 FD D7 9567 9745 Original R 36 39 56 4 Success
5 4 2FB 3C2 10177 10285 Original R 36 39 51 23 Fail
5 4 2FB EA 10177 10367 Original R 36 39 56 4 Success
5 4 2EA 2D2 11050 11231 Right I 56 4 38 22 Fail
5 4 2FB 2B5 11931 12146 Right I 56 4 36 39 Success
5 4 3D5 C9 18060 18234 Left I 16 4 36 39 Success
5 4 2FB 169 19300 19532 Right I 56 4 38 26 Fail
5 4 89 321 19300 19532 Right I 56 4 56 14 Fail
5 5 89 27C 6212 6346 Original R 36 39 43 12 Fail
5 5 3D5 14F 6185 6388 Original L 36 39 15 8 Fail
5 5 203 29 6778 6857 Right I 56 4 48 10 Fail
5 5 D7 EA 7656 7845 Original R 36 39 47 24 Fail
5 5 3D5 2B5 8436 8549 Original L 36 39 16 4 Success
5 5 D7 EA 8590 8728 Original R 36 39 56 18 Fail
5 5 29 301 8874 9306 Original R 36 39 56 4 Success
5 5 3D5 228 9019 9118 Original L 36 39 22 19 Fail
5 5 3D5 169 9710 9880 Original L 36 39 16 4 Success
5 5 228 155 9925 10157 Original L 36 39 16 4 Success
5 5 29 4B 10058 10187 Original R 36 39 54 43 Fail
5 5 29 2FB 10058 10482 Original R 36 39 56 4 Success
5 5 228 4B 11528 11732 Original L 36 39 16 4 Success
5 5 89 368 11970 12141 Original R 36 39 56 4 Success
5 5 395 169 12032 12092 Left I 16 4 21 16 Fail
5 5 29 EA 12105 12412 Original R 36 39 56 4 Success
5 5 89 27C 12745 12894 Original R 36 39 56 4 Success
5 5 29 33 13030 13532 Original R 36 39 71 1 Fail
5 5 144 2D2 13546 13930 Original R 36 39 56 4 Success
5 5 2B5 2FB 14186 14349 Original R 36 39 56 4 Success
5 5 29 62 14836 14946 Original R 36 39 56 44 Fail
5 5 29 39D 14836 15170 Original R 36 39 56 4 Success
6 1 34 129 5223 5270 Original R 36 39 42 34 Fail
6 1 34 224 6360 6450 Original R 36 39 46 25 Fail
6 1 304 FF 6465 6630 Original L 36 39 23 10 Fail
6 1 304 FF 7413 7470 Original L 36 39 26 35 Fail
6 1 38 30 7660 7725 Original R 36 39 42 36 Fail
6 1 304 191 7822 8015 Original L 36 39 16 4 Success
6 1 38 27 8260 8317 Original R 36 39 36 24 Fail
6 1 3A3 30 8392 8450 Original L 36 39 33 44 Fail
6 1 38 129 8710 8860 Original R 36 39 56 4 Success
6 1 2FA 34 8760 8800 Original L 36 39 32 34 Fail
6 1 A1 270 9080 9490 Original R 36 39 56 4 Success
6 1 34 27 9550 9585 Original R 36 39 39 34 Fail
6 1 A1 224 9810 10140 Original R 36 39 56 4 Success
6 1 270 34 10245 10550 Original R 36 39 56 4 Success
6 1 191 27 10350 10391 Original L 36 39 24 30 Fail
6 1 A1 2D5 10743 11190 Original R 36 39 56 4 Success
6 1 270 3A3 10840 11190 Original R 36 39 56 4 Success
6 1 22A 1D3 11167 11250 Original L 36 39 28 22 Fail
6 1 3C4 27 11420 11480 Original R 36 39 63 18 Fail
6 1 224 1C6 11985 12080 Original R 36 39 48 41 Fail
6 1 3C4 AD 12040 12200 Original R 36 39 63 12 Fail
6 1 2FA 186 12078 12220 Original L 36 39 17 11 Fail
6 1 270 2D 12440 13245 Right I 56 4 36 39 Success
6 1 FF 1D3 12515 12588 Original L 36 39 31 25 Fail
6 1 2FA 50 12780 12810 Original L 36 39 28 36 Fail
6 1 3CA 1D3 13880 14147 Original R 36 39 56 4 Success
6 1 22A 186 14176 14294 Original L 36 39 16 4 Success
6 1 304 A 14270 14310 Original L 36 39 32 34 Fail
6 1 22A 341 19024 19154 Left I 16 4 21 35 Fail
6 1 22A 129 23450 23540 Left I 16 4 13 28 Fail
6 2 FF 27 8593 8770 Original L 36 39 15 15 Fail
6 2 304 34 10748 10881 Original L 36 39 16 4 Success
6 2 270 129 13451 13600 Original L 36 39 16 4 Success
6 2 FF 186 13473 13610 Original L 36 39 11 14 Fail
6 2 FF 3A3 14010 14292 Original L 36 39 16 4 Success
6 2 270 1D3 14317 14462 Original L 36 39 16 4 Success
6 2 38D 129 14370 14590 Original R 36 39 67 38 Fail
6 2 270 30 14765 14870 Original L 36 39 22 28 Fail
6 2 270 CC 14765 15085 Original L 36 39 16 4 Success
6 2 FF A 14980 15090 Original L 36 39 12 24 Fail
6 2 FF 129 14980 15184 Original L 36 39 16 4 Success
6 2 270 DD 15565 15749 Original L 36 39 16 4 Success
6 2 30 A 15902 16013 Original R 36 39 43 19 Fail
6 2 38D 224 15920 16210 Original R 36 39 68 19 Fail
6 2 FF 27 16020 16230 Original L 36 39 16 4 Success
6 2 270 1FD 16290 16464 Original L 36 39 16 4 Success
6 2 FF 30 16810 16999 Original L 36 39 16 4 Success
6 2 22A 3C 16850 17034 Original L 36 39 16 4 Success
6 2 38D CC 17212 17953 Original R 36 39 56 4 Success
6 2 FF 1FD 17590 17749 Original L 36 39 16 4 Success
6 2 38D 27 18574 19030 Original R 36 39 56 4 Success
6 2 1D3 186 19010 19156 Original L 36 39 13 9 Fail
6 2 129 1000000 19322 19360 Original R 36 39 42 35 Fail
6 2 FF CC 19961 20112 Original L 36 39 20 5 Fail
6 2 1C6 270 20012 20048 Original L 36 39 28 41 Fail
6 2 22A 38 20876 20905 Left I 16 4 16 11 Fail
6 2 1C6 2D8 20887 21165 Original L 36 39 17 33 Fail
6 3 38 3A3 8308 8340 Original L 36 39 30 32 Fail
6 3 A1 3A3 9152 9200 Original L 36 39 27 39 Fail
6 3 270 179 11645 11738 Original L 36 39 23 31 Fail
6 3 A1 186 12685 12791 Original L 36 39 17 20 Fail
6 3 A1 1FD 13710 13865 Original L 36 39 13 27 Fail
6 3 38D 179 13763 13869 Original R 36 39 39 27 Fail
6 3 270 22A 14149 14265 Original L 36 39 29 27 Fail
6 3 38 2D 14744 14755 Original L 36 39 34 37 Fail
6 3 38D F7 15148 15310 Original R 36 39 56 4 Success
6 3 270 3A3 15350 15525 Original L 36 39 16 4 Success
6 3 A1 1FD 15350 15541 Original L 36 39 16 4 Success
6 3 38D 1FD 17160 17256 Original L 36 39 27 21 Fail
6 3 C2 F7 30640 30712 Original R 36 39 48 19 Fail
6 4 1D3 2D8 3585 3623 Original R 36 39 45 40 Fail
6 4 38D 179 4088 4176 Original L 36 39 23 34 Fail
6 4 129 2D4 4428 4478 Original L 36 39 33 38 Fail
6 4 129 3C 5183 5198 Original L 36 39 33 40 Fail
6 4 38D 1C8 5443 5613 Original L 36 39 23 32 Fail
6 4 38D 38 7310 7444 Original L 36 39 10 28 Fail
6 4 1D3 3A3 8181 8418 Original R 36 39 56 4 Success
6 4 2D 129 8572 8705 Original L 36 39 20 40 Fail
6 4 38D 2D8 9264 9589 Original L 36 39 16 4 Success
6 4 2D 186 9703 9751 Original L 36 39 23 42 Fail
6 4 38D 270 10286 10415 Original L 36 39 2 42 Fail
6 4 38D 191 10286 10479 Original L 36 39 2 10 Fail
6 4 31 30 10385 10532 Original L 36 39 11 29 Fail
6 4 31 2D8 11138 11348 Original L 36 39 1 36 Fail
6 4 31 129 12055 12279 Original L 36 39 16 4 Success
6 4 38D 179 12507 12555 Original L 36 39 23 38 Fail
6 4 270 377 12553 12605 Original L 36 39 21 35 Fail
6 4 270 3C 12553 12843 Original L 36 39 12 37 Fail
6 4 31 27 12902 13231 Original L 36 39 16 4 Success
6 4 270 304 13410 13440 Original L 36 39 29 38 Fail
6 4 129 34 14445 14490 Original L 36 39 30 35 Fail
6 4 31 224 16460 16735 Original L 36 39 16 4 Success
6 4 1C6 34 16798 17108 Original R 36 39 71 8 Fail
6 4 377 1D3 17478 17564 Left I 16 4 10 5 Fail
6 4 1C6 38 17642 17929 Original R 36 39 68 6 Fail
6 4 377 C2 18175 18311 Right I 56 4 71 25 Fail
6 4 129 304 19326 19375 Right L 56 4 49 4 Fail
6 4 129 19 21628 21654 Right L 56 4 50 3 Fail
6 4 129 10000 23005 23060 Right L 56 4 48 4 Fail
6 4 129 F7 23760 23810 Right L 56 4 45 10 Fail
6 5 2D4 1FD 15424 15563 Original L 36 39 19 38 Fail
6 5 1F2 CC 17415 17525 Original R 36 39 55 29 Fail
6 5 38D 224 19203 19290 Original L 36 39 35 36 Fail
6 5 2D4 3C 20105 20293 Original L 36 39 12 21 Fail
6 5 270 224 23010 23028 Original L 36 39 30 39 Fail
6 5 2D4 377 23590 23778 Original L 36 39 17 6 Fail
6 5 270 3C 24678 24897 Original R 36 39 70 10 Fail
6 5 38D 27 25213 25560 Original L 36 39 6 3 Fail
6 5 38D 2FA 26186 26515 Original L 36 39 16 4 Success
6 5 270 F7 26434 26660 Original R 36 39 56 4 Success
6 5 1F2 FF 27155 27320 Original R 36 39 62 10 Fail
6 5 1F2 300 28111 28165 Original R 36 39 42 37 Fail
6 5 1F2 129 28111 28294 Original R 36 39 63 14 Fail
6 5 38D 27 28705 28720 Original L 36 39 28 39 Fail
6 5 129 2CF 28992 29010 Original R 36 39 37 38 Fail
6 5 1F2 F7 29353 29562 Original R 36 39 64 9 Fail
6 5 129 3A3 29480 29633 Original R 36 39 49 18 Fail
